# Supplementary material for: Identifying phenotypic and genetic traits for assessing pathogenic potential and biocontrol capacity in Burkholderia sensu lato strains
Source: ISME J. 2026 Apr 10;20(1):wrag081. doi: 10.1093/ismejo/wrag081 (PMC13184526; doi:10.1093/ismejo/wrag081)
Supplement: Supplementary_material_wrag081 [file supplementary_material_wrag081.zip]

Archive with 2 entries (2 files):
- ExtendedData.xlsx
- SupplementaryInfo.pdf
