# Supplementary material for: Identifying phenotypic and genetic traits for assessing pathogenic potential and biocontrol capacity in Burkholderia sensu lato strains
Source: ISME J. 2026 Apr 10;20(1):wrag081. doi: 10.1093/ismejo/wrag081 (PMC13184526; doi:10.1093/ismejo/wrag081)
Supplement: Supplementary_material_wrag081 [file supplementary_material_wrag081.zip › ExtendedData.xlsx]

## Sheet: Extended Data for paper
MSC	ABIP	Name			% Galleria dead at 72 hrs	37°C	Swimming diameter (mm)	CAS halo (mm)	Protease halo (mm)	Anti-fungal ZOI (mm)	Antibac-terial halo (mm)	oxalate utilisation (1 for utilised, 0 for not)			37 °C (1 for grows, 0 for not)			swimming diameter, 48 hrs (cm)			CAS halo (mm)			protease halo (mm)			Fusarium solani ZOI (mm)			Pectobacterium carotovorum ZOI (mm)			Galleria larvae (live count), rep 1				Galleria larvae (live count), rep 2				Galleria larvae (live count), rep 3
												rep1	rep2	rep3	rep1	rep2	rep3	rep1	rep2	rep3	rep1	rep2	rep3	rep1	rep2	rep3	rep1	rep2	rep3	rep1	rep2	rep3	0 hpi	24 hpi	48 hpi	72 hpi	0 hpi	24 hpi	48 hpi	72 hpi	0 hpi	24 hpi	48 hpi	72 hpi	mean 72 hours	%
368	NA	B .cenocepacia H111	B. cenocepacia H111	B. cenocepacia H111	96.6667	1	85	8	2.33333	2.94444	0	0	0	0	1	1	1	8.5	8.5	8.5	8	8	8	2.5	2.5	2	4.33333	0.833333	3.66667	0	0	0	10	10	1	1	10	10	1	0	10	10	0	0	9.66667	96.6667
856	NA	P. phenazinium S18	P. phenazinium S18	P. phenazinium S18	43.3333	1	0	7	0	1.16667	0	0	0	0	1	1	1	0	0	0	7	7	7	0	0	0	0.666667	0.5	2.33333	0	0	0	10	9	8	5	10	10	7	4	10	9	9	8	4.33333	43.3333
894	NA	P. tuberum LMG21444	P. tuberum LMG21444	P. tuberum LMG21444	16.6667	1	0	0	0	0	0	1	1	1	0	0	0	0	0	0	0	0	0	0	0	0	0	0	0	0	0	0	10	10	8	6	10	10	10	9	10	10	10	10	1.66667	16.6667
1129	NA	P. megapolitana A10	P. megapolitana A10	P. megapolitana A10	16.6667	0	0	0.5	0	4.88889	0	1	1	1	0	0	0	0	0	0	0.5	0.5	0.5	0	0	0	1.33333	2.33333	11	0	0	0	10	9	8	6	10	9	9	9	10	10	10	10	1.66667	16.6667
1131	NA	P. bryophila 1S18	P. bryophila 1S18	P. bryophila 1S18	33.3333	1	85	3	0	7.55556	4.33333	1	1	1	0	0	0	8.5	8.5	8.5	3	3	3	0	0	0	5.33333	10	7.33333	4	4	5	10	9	9	6	10	10	9	5	10	10	10	9	3.33333	33.3333
1257	NA	R. andropogonis LMG2129	R. andropogonis LMG2129	R. andropogonis ICMP2807	20	0	52	0	0	0	0	0	0	0	0	0	0	5.4	5.1	5.1	0	0	0	0	0	0	0	0	0	0	0	0	10	6	5	5	10	9	9	9	10	10	10	10	2	20
1261	NA	T. caryophylli LMG2155	T. caryophylli LMG2155	T. caryophylli LMG2155	23.3333	1	48.6667	4	0	2.83333	0	1	1	1	1	1	1	5.1	4.7	4.8	4	4	4	0	0	0	2.33333	1.5	4.66667	0	0	0	10	7	7	6	10	10	10	8	10	9	9	9	2.33333	23.3333
1269	NA	P. hospita LMG20598	P. hospita LMG20598	P. hospita LMG20598	20	0	27.6667	0	0	0	0	1	1	1	0	0	0	2.3	3.5	2.5	0	0	0	0	0	0	0	0	0	0	0	0	10	9	9	9	10	6	6	6	10	9	9	9	2	20
1276	NA	C. sordidicola LMG22029	C. sordidicola LMG22029	C. sordidicola LMG22029	16.6667	0	0	0.5	0	0	0	1	1	1	0	0	0	0	0	0	0.5	0.5	0.5	0	0	0	0	0	0	0	0	0	10	9	9	9	10	8	8	7	10	10	9	9	1.66667	16.6667
1278	NA	P.terricola LMG20594	P. terricola LMG20594	P. terricola LMG20594	40	1	77.3333	1	0	0	0	1	1	1	1	1	1	7.1	8	8.1	1	1	1	0	0	0	0	0	0	0	0	0	10	6	5	4	10	8	8	7	10	8	8	7	4	40
1279	NA	B. thailandensis LMG20219	B. thailandensis LMG20219	B. thailandensis E264	100	1	85	1	4	4.11111	20.6667	0	0	0	1	1	1	8.5	8.5	8.5	1	1	1	4	4	4	5	3	4.33333	20	22	20	10	3	0	0	10	0	0	0	10	0	0	0	10	100
1772	NA	P. megapolitana LMG23650	P. megapolitana LMG23650	P. megapolitana LMG23650	6.66667	0	0	1	0	0.222222	0	1	1	1	0	0	0	0	0	0	1	1	1	0	0	0	0	0.666667	0	0	0	0	10	10	10	9	10	10	10	9	10	10	10	10	0.666667	6.66667
1774	NA	P. nodosa LMG24741	P. nodosa LMG24741	P. nodosa LMG23741	0	1	25	1	0	0	0	1	1	1	0	0	0	2.2	2.5	2.8	1	1	1	0	0	0	0	0	0	0	0	0	10	10	10	10	10	10	10	10	10	10	10	10	0	0
2652	1108	P. kururiensis ABIP1108	P. kururiensis M130	P. kururiensis M130	6.66667	1	54.6667	0.5	0	0	0	1	1	1	1	1	1	4.8	4.8	6.8	0.5	0.5	0.5	0	0	0	0	0	0	0	0	0	10	10	10	10	10	10	10	9	10	10	10	9	0.666667	6.66667
2654	1334	P. caribensis ABIP1334	P. caribensis BF-232-1-PCAT	P. caribensis ABIP1334	23.3333	1	85	1	0	0	0	1	1	1	1	1	1	8.5	8.5	8.5	1	1	1	0	0	0	0	0	0	0	0	0	10	8	6	5	10	10	10	9	10	9	9	9	2.33333	23.3333
2656	659	P. tropica ABIP659	P. tropica 5-1-4	P. tropica ABIP659	13.3333	0	60	1	0	0	0	1	1	1	0	0	0	6.2	7	4.8	1	1	1	0	0	0	0	0	0	0	0	0	10	10	10	10	10	9	9	8	10	10	10	8	1.33333	13.3333
2658	5	P. graminis ABIP5	P. graminis C4D1M	P. graminis C4D1M	36.6667	1	85	2	0	0	0	1	1	1	1	1	1	8.5	8.5	8.5	2	2	2	0	0	0	0	0	0	0	0	0	10	9	9	9	10	5	5	5	10	10	9	5	3.66667	36.6667
2660	23	P. phytofirmans ABIP23	P. phytofirmans PsJN	P. phytofirmans PsJN	26.6667	1	85	3.66667	0	0	0	1	1	1	0	0	0	8.5	8.5	8.5	4	4	3	0	0	0	0	0	0	0	0	0	10	10	9	8	10	7	6	6	10	8	8	8	2.66667	26.6667
2662	2336	C. insecticola ABIP2336	C. insecticola RPE64	C. insecticola RPE64	30	1	77	2.33333	0	0	0	1	1	1	1	1	1	7.7	7.4	8	2	2	3	0	0	0	0	0	0	0	0	0	10	10	8	7	10	9	9	5	10	10	10	9	3	30
2664	47	B. vietnamiensis ABIP47	B. vietnamiensis LMG10929	B. vietnamiensis LMG10929	100	1	85	5	0	7.44444	0	0	0	0	1	1	1	8.5	8.5	8.5	5	5	5	0	0	0	8.66667	7.66667	6	0	0	0	10	9	0	0	10	0	0	0	10	0	0	0	10	100
2666	3274	B. sp. 3 (multi-like) ABIP2225	Bcc. multi-like P2-6 PCAT	Bcc multivorans-like ABIP2225	56.6667	1	85	0	0	0	0	0	0	0	1	1	1	8.5	8.5	8.5	0	0	0	0	0	0	0	0	0	0	0	0	10	9	8	4	10	7	5	2	10	9	9	7	5.66667	56.6667
2668	3277	B. sp. 2 (multi-like) ABIP2226	Bcc. multi-like P2-7 PCAT	Bcc multivorans-like ABIP2226	6.66667	1	85	0	0	0	0	0	0	0	1	1	1	8.5	8.5	8.5	0	0	0	0	0	0	0	0	0	0	0	0	10	10	10	10	10	10	10	10	10	9	8	8	0.666667	6.66667
2670	444	B. servo/ceno-like ABIP444	B. orbicola P21-NS	B. orbicola ABIP444	100	1	85	6.66667	1.33333	11.3333	0	0	0	0	1	1	1	8.5	8.5	8.5	7	7	6	2	1	1	12.6667	11.6667	9.66667	0	0	0	10	0	0	0	10	0	0	0	10	0	0	0	10	100
2672	441	B. cepacia/reimsis ABIP441	B. cepacia P14-NS	B. cepacia ABIP441	100	1	85	10	1.16667	7.33333	13	0	0	0	1	1	1	8.5	8.5	8.5	10	10	10	1.5	1	1	7.66667	7.66667	6.66667	12	13	14	10	5	0	0	10	0	0	0	10	0	0	0	10	100
2676	1	P. phymatum ABIP1	P. phymatum STM815	P. phymatum STM815	20	1	74	1	0	0	0	1	1	1	1	1	1	6.9	7.8	7.5	1	1	1	0	0	0	0	0	0	0	0	0	10	10	7	6	10	9	9	9	10	10	10	9	2	20
2680	2642	P. caribensis ABIP2642	P. caribensis LMG18531	P. caribensis LMG18531	70	1	85	1	0	0	0	1	1	1	1	1	1	8.5	8.5	8.5	1	1	1	0	0	0	0	0	0	0	0	0	10	8	7	6	10	9	6	1	10	10	8	2	7	70
2682	462	P. caribensis ABIP462	P. caribensis N26-ST	P. caribensis ABIP462	73.3333	1	85	0.5	0	0	0	1	1	1	1	1	1	8.5	8.5	8.5	0.5	0.5	0.5	0	0	0	0	0	0	0	0	0	10	6	6	6	10	6	2	2	10	6	3	0	7.33333	73.3333
2684	477	P. caribensis ABIP477	P. caribensis ABIP477	P. caribensis ABIP477	60	1	85	0	0	0	0	1	1	1	0	0	0	8.5	8.5	8.5	0	0	0	0	0	0	0	0	0	0	0	0	10	10	7	4	10	10	4	2	10	10	10	6	6	60
2686	478	P. caribensis ABIP478	P. caribensis N60-ST	P. caribensis ABIP478	93.3333	1	85	0.5	0	0	0	1	1	1	1	1	1	8.5	8.5	8.5	0.5	0.5	0.5	0	0	0	0	0	0	0	0	0	10	6	1	0	10	6	3	1	10	8	6	1	9.33333	93.3333
2688	638	P. caribensis ABIP638	P. caribensis N18-NS	P. caribensis ABIP638	40	1	76.3333	1	0	0	0	1	1	1	1	1	1	6.9	8.5	7.5	1	1	1	0	0	0	0	0	0	0	0	0	10	8	8	8	10	9	7	3	10	8	8	7	4	40
2690	14	P. sabiae ABIP14	P. sabiae BR3407	P. sabiae BR3407	0	1	85	1	0	0	0	1	1	1	0	0	0	8.5	8.5	8.5	1	1	1	0	0	0	0	0	0	0	0	0	10	10	10	10	10	10	10	10	10	10	10	10	0	0
2692	445	P. sabiae ABIP445	P. sabiae P22-NS	P. sabiae ABIP445	23.3333	1	85	2	0	0	0	1	1	1	0	0	0	8.5	8.5	8.5	2	2	2	0	0	0	0	0	0	0	0	0	10	10	10	10	10	8	7	3	10	10	10	10	2.33333	23.3333
2694	630	P. sabiae ABIP630	P. sabiae N64-ST	P. sabiae ABIP630	43.3333	1	85	2.33333	0	0	0	1	1	1	0	0	0	8.5	8.5	8.5	3	2	2	0	0	0	0	0	0	0	0	0	10	10	10	10	10	9	6	4	10	7	5	3	4.33333	43.3333
2696	120	P. tropica ABIP120	P. tropica LMG22274	P. tropica LMG22274	100	1	52	1	0	0	0	1	1	1	1	1	1	5.3	5.1	5.2	1	1	1	0	0	0	0	0	0	0	0	0	10	5	1	0	10	0	0	0	10	0	0	0	10	100
2698	2222	P. tropica ABIP2222	P. tropica P1-3 PCAT	P. tropica ABIP2222	100	1	42	1.66667	0	0	0	1	1	1	1	1	1	4.3	3.6	4.7	1	2	2	0	0	0	0	0	0	0	0	0	10	1	0	0	10	0	0	0	10	0	0	0	10	100
2700	119	P. unamae ABIP119	P. unamae LMG 22722	P. unamae MTI-641	50	1	43	0.5	0	0	0	1	1	1	1	1	1	4.8	3.6	4.5	0.5	0.5	0.5	0	0	0	0	0	0	0	0	0	10	8	4	3	10	8	6	3	10	9	9	9	5	50
2702	457	P. unamae ABIP457	P. unamae N4-NS	P. unamae ABIP457	40	1	29	0.5	0	0	0	1	1	1	1	1	1	3	2.7	3	0.5	0.5	0.5	0	0	0	0	0	0	0	0	0	10	9	8	6	10	9	8	8	10	4	4	4	4	40
2704	117	P. kururiensis ABIP117	P. kururiensis LMG19447	P. kururiensis KP23	20	1	72.6667	2	0	0	0	1	1	1	1	1	1	7.4	7	7.4	2	2	2	0	0	0	0	0	0	0	0	0	10	10	10	10	10	9	8	7	10	7	7	7	2	20
2706	2054	P. kururiensis ABIP2636	P. kururiensis ABIP2636	P. kururiensis ABIP2636	100	1	78.3333	0	0	0	0	1	1	1	1	1	1	8	7.9	7.8	0.5	0.5	0.5	0	0	0	0	0	0	0	0	0	10	0	0	0	10	0	0	0	10	0	0	0	10	100
2708	2425	P. kururiensis-like ABIP2425	P. kururiensis-like HAMBI_2494	P. kururiensis-like HAMBI_2494	33.3333	1	29.3333	0.5	0	0	0	1	1	1	1	1	1	2.8	3.4	2.6	0.5	0.5	0.5	0	0	0	0	0	0	0	0	0	10	10	10	9	10	10	7	7	10	4	4	4	3.33333	33.3333
2710	118	P. sacchari ABIP118	P. sacchari LMG19450	P. sacchari LMG19450	46.6667	1	68.3333	0	0	0	0	1	1	1	1	1	1	7.4	5.8	7.3	0	0	0	0	0	0	0	0	0	0	0	0	10	9	7	7	10	8	6	4	10	8	7	5	4.66667	46.6667
2712	21	P. fungorum ABIP21	P. fungorum LMG16225	P. fungorum LMG16225	93.3333	1	85	2.33333	0	0	0	1	1	1	1	1	1	8.5	8.5	8.5	3	2	2	0	0	0	0	0	0	0	0	0	10	5	3	1	10	0	0	0	10	1	1	1	9.33333	93.3333
2714	114	P. fungorum ABIP114	P. fungorum LMG16226	P. fungorum LMG16226	63.3333	1	85	3	0	0	0	1	1	1	1	1	1	8.5	8.5	8.5	3	3	3	0	0	0	0	0	0	0	0	0	10	9	8	7	10	5	3	2	10	10	3	2	6.33333	63.3333
2716	115	P. fungorum ABIP115	P. fungorum LMG18809	P. fungorum LMG18809	23.3333	1	85	2.66667	0	0	0	1	1	1	0	0	0	8.5	8.5	8.5	3	3	2	0	0	0	0	0	0	0	0	0	10	10	10	10	10	8	5	3	10	10	10	10	2.33333	23.3333
2718	116	P. fungorum ABIP116	P. fungorum LMG19511	P. fungorum LMG19511	63.3333	1	85	2	0	0	0	1	1	1	1	1	1	8.5	8.5	8.5	2	2	2	0	0	0	0	0	0	0	0	0	10	6	6	6	10	4	4	3	10	9	6	2	6.33333	63.3333
2720	2339	C. grimmiae ABIP2339	C. grimmiae LMG27580	C. grimmiae LMG27580	3.33333	1	85	2	0	0	0	1	1	1	1	1	1	8.5	8.5	8.5	3	2	1	0	0	0	0	0	0	0	0	0	10	10	10	10	10	10	10	9	10	10	10	10	0.333333	3.33333
2722	2340	C. zhejiangensis ABIP2340	C. zhejiangensis OP1	C. zhejiangensis OP-1	6.66667	1	50	2.33333	0	0	0	1	1	1	1	1	1	6.5	3.5	5	2	2	3	0	0	0	0	0	0	0	0	0	10	10	10	10	10	10	10	9	10	10	10	9	0.666667	6.66667
2724	2341	C. cordobensis ABIP2341	C. cordobensis LMG27620	C. cordobensis LMG27620	6.66667	1	85	1	0	0	0	1	1	1	1	1	1	8.5	8.5	8.5	1	1	1	0	0	0	0	0	0	0	0	0	10	10	10	8	10	10	10	10	10	10	10	10	0.666667	6.66667
2726	2355	B. sp. 3 (multi-like) ABIP2355	Bcc. multi-like C3-P2	Bcc multivorans-like ABIP2355	33.3333	1	85	0	0	0	0	0	0	0	1	1	1	8.5	8.5	8.5	0	0	0	0	0	0	0	0	0	0	0	0	10	9	8	7	10	10	10	7	10	7	7	6	3.33333	33.3333
2728	2353	B. sp. 3 (multi-like) ABIP2353	Bcc. multi-like B8-P2	Bcc multivorans-like ABIP2353	76.6667	1	85	0.5	1.66667	0	4.33333	0	0	0	1	1	1	8.5	8.5	8.5	0.5	0.5	0.5	2	2	1	0	0	0	5	4	4	10	10	0	0	10	7	5	5	10	2	2	2	7.66667	76.6667
2730	2352	B. sp. 2 (multi-like) ABIP2352	Bcc. multi-like A6-P2	Bcc multivorans-like ABIP2352	30	1	85	0	1	0	0	0	0	0	1	1	1	8.5	8.5	8.5	0	0	0	1	1	1	0	0	0	0	0	0	10	10	9	3	10	9	9	9	10	10	10	9	3	30
2732	2354	B. multi-like type 2 ABIP2354	Bcc. multi-like type 2 B9-P2	Bcc multivorans-like ABIP2354	100	1	85	6	0	0	0	0	0	0	1	1	1	8.5	8.5	8.5	6	6	6	0	0	0	0	0	0	0	0	0	10	2	0	0	10	0	0	0	10	0	0	0	10	100
2734	2472	B. latens/viet/ceno/multi-like ABIP2472	B. latens G7-2Camb19	Bcc latens-like ABIP2472	100	1	85	6	0.5	0	0	0	0	0	1	1	1	8.5	8.5	8.5	6	6	6	0.5	0.5	0.5	0	0	0	0	0	0	10	0	0	0	10	0	0	0	10	0	0	0	10	100
2736	4	B. cepacia ABIP4	B. cepacia ATCC25416	B. cepacia ATCC25416	100	1	85	9.66667	0	7.44444	8.33333	0	0	0	1	1	1	8.5	8.5	8.5	10	9	10	0	0	0	7.66667	7.33333	7.33333	8	10	7	10	0	0	0	10	0	0	0	10	0	0	0	10	100
2738	438	B. cepacia/reimsis ABIP438	B. cepacia/reimsis P9-NS	Bcc cepacia-like ABIP438	100	1	85	7.33333	2.16667	7.11111	0	0	0	0	1	1	1	8.5	8.5	8.5	7	8	7	2	2.5	2	5.33333	6.66667	9.33333	0	0	0	10	0	0	0	10	0	0	0	10	0	0	0	10	100
2740	449	B. cepacia/reimsis ABIP449	B. cepacia/reimsis P39-NS	Bcc cepacia-likes ABIP449	100	1	85	9	1.5	9.33333	0	0	0	0	1	1	1	8.5	8.5	8.5	9	9	9	1.5	1.5	1.5	12.6667	8.33333	7	0	0	0	10	0	0	0	10	0	0	0	10	0	0	0	10	100
2742	2227	B. cepacia/reimsis ABIP2227	B. cepacia/reimsis P3-1 PCAT	Bcc cepacia-like ABIP2227	100	1	85	8.66667	2.16667	9.66667	0	0	0	0	1	1	1	8.5	8.5	8.5	9	9	8	2.5	2	2	9.33333	9.66667	10	0	0	0	10	0	0	0	10	0	0	0	10	0	0	0	10	100
2744	2230	B. cepacia/reimsis ABIP2230	B. cepacia/reimsis P4-7 PCAT	Bcc cepacia-like ABIP2230	100	1	85	5.33333	2.16667	13.2222	10.6667	0	0	0	1	1	1	8.5	8.5	8.5	6	5	5	2	2	2.5	9	8.66667	22	12	8	12	10	2	0	0	10	0	0	0	10	0	0	0	10	100
2746	2232	B. cepacia/reimsis ABIP2232	B. cepacia/reimsis P2-1-2 PCAT	Bcc cepacia-like ABIP2232	100	1	85	7	2	8.22222	0	0	0	0	1	1	1	8.5	8.5	8.5	7	7	7	2	2	2	6.33333	8	10.3333	0	0	0	10	0	0	0	10	0	0	0	10	0	0	0	10	100
2750	443	B. servo/ceno ABIP443	B. orbicola/ceno P19-NS	B. orbicola ABIP443	100	1	85	3	2.16667	8.33333	0	0	0	0	1	1	1	8.5	8.5	8.5	3	3	3	2.5	2	2	8.33333	8.66667	8	0	0	0	10	2	0	0	10	0	0	0	10	0	0	0	10	100
2752	447	B. diffusa ABIP447	B. diffusa P34-NS	B. diffusa ABIP447	100	1	85	4.66667	1.66667	0	0	0	0	0	1	1	1	8.5	8.5	8.5	4	5	5	2	1.5	1.5	0	0	0	0	0	0	10	4	0	0	10	3	0	0	10	0	0	0	10	100
2754	670	B. vietnamiensis ABIP670	B. vietnamiensis 1-1-18	B. vietnamiensis ABIP670	100	1	85	2.33333	0	10.2222	0	0	0	0	1	1	1	8.5	8.5	8.5	2	3	2	0	0	0	11	10.6667	9	0	0	0	10	7	0	0	10	1	0	0	10	1	0	0	10	100
2756	2229	B. vietnamiensis ABIP2229	B. vietnamiensis P3-3 PCAT	B. vietnamiensis ABIP2229	100	1	85	3	0	6	0	0	0	0	1	1	1	8.5	8.5	8.5	3	3	3	0	0	0	5.33333	6	6.66667	0	0	0	10	0	0	0	10	1	0	0	10	0	0	0	10	100
2758	2221	B. vietnamiensis ABIP2221	B. vietnamiensis P1-1 PCAT	B. vietnamiensis ABIP2221	100	1	85	5.66667	0	8	0	0	0	0	1	1	1	8.5	8.5	8.5	6	6	5	0	0	0	7.66667	7.33333	9	0	0	0	10	4	0	0	10	4	0	0	10	0	0	0	10	100
2760	436	B. vietnamiensis ABIP436	B. vietnamiensis P28-ST	B. vietnamiensis ABIP436	26.6667	1	85	4.66667	0	7.44444	0	0	0	0	1	1	1	8.5	8.5	8.5	5	5	4	0	0	0	5.33333	8.33333	8.66667	0	0	0	10	10	9	7	10	8	6	5	10	10	10	10	2.66667	26.6667
2762	434	B. vietnamiensis ABIP434	B. vietnamiensis P24-ST	B. vietnamiensis ABIP434	100	1	82.3333	3	0	10.5556	0	0	0	0	1	1	1	7.7	8.5	8.5	3	3	3	0	0	0	9.33333	10.3333	12	0	0	0	10	0	0	0	10	1	0	0	10	3	0	0	10	100
2764	440	B. vietnamiensis ABIP440	B. vietnamiensis P13-NS	B. vietnamiensis P13-NS	86.6667	1	85	5	0	10.4444	0	0	0	0	1	1	1	8.5	8.5	8.5	5	5	5	0	0	0	10.6667	10.6667	10	0	0	0	10	10	5	3	10	3	0	0	10	4	2	1	8.66667	86.6667
2766	123	B. glumae ABIP123	B. glumae LMG10906	B. glumae LMG10906	90	1	85	2	0.166667	0	0	0	0	0	1	1	1	8.5	8.5	8.5	2	2	2	0.5	0	0	0	0	0	0	0	0	10	6	4	2	10	2	0	0	10	3	1	1	9	90
2768	121	B. plantarii ABIP121	B. plantarii ICMP9424	B. plantarii ATCC43733	96.6667	1	85	4.66667	0.5	5.22222	0	0	0	0	1	1	1	8.5	8.5	8.5	5	4	5	0.5	0.5	0.5	5	5.66667	5	0	0	0	10	10	5	1	10	7	3	0	10	7	1	0	9.66667	96.6667
2770	49	B. gladiolii pv gladiolii ABIP49	B. gladiolii pv gladiolii LMG2216	B. gladiolii ATCC10248	100	1	85	1.66667	0	3.88889	0	0	0	0	1	1	1	8.5	8.5	8.5	1	2	2	0	0	0	4.33333	4.33333	3	0	0	0	10	0	0	0	10	0	0	0	10	3	0	0	10	100
2808	48	B. glumae LMG2196T ABIP48	B. glumae LMG2196	B. glumae LMG2196	100	1	85	2.66667	0	0	0	0	0	0	1	1	1	8.5	8.5	8.5	2	3	3	0	0	0	0	0	0	0	0	0	10	7	0	0	10	0	0	0	10	5	2	0	10	100
2812	452	B. glumae ABIP452	B. glumae NCPPB3923	B. glumae NCPPB3923	96.6667	1	85	4.33333	0	0	0	0	0	0	1	1	1	8.5	8.5	8.5	5	4	4	0	0	0	0	0	0	0	0	0	10	6	4	1	10	0	0	0	10	0	0	0	9.66667	96.6667
2814	2300	B. vietnamiensis ABIP2300	B. vietnamiensis ABIP2300	B. vietnamiensis ABIP2300	100	1	85	4.66667	0	8.33333	0	0	0	0	1	1	1	8.5	8.5	8.5	4	5	5	0	0	0	8.66667	8.33333	8	0	0	0	10	3	0	0	10	3	0	0	10	0	0	0	10	100
2816	1335	B. vietnamiensis ABIP1335	B. vietnamiensis BF-233-1-PCAT	B. vietnamiensis ABIP1335	100	1	85	4.66667	0	7.77778	0	0	0	0	1	1	1	8.5	8.5	8.5	4	5	5	0	0	0	6.66667	7.33333	9.33333	0	0	0	10	7	0	0	10	0	0	0	10	0	0	0	10	100
2818	2689	P. sacchari ABIP 2689	P. sacchari ABIP2689	P. sacchari ABIP2689	10	1	84.6667	0	0	0	0	1	1	1	1	1	1	8.5	8.5	8.4	0	0	0	0	0	0	0	0	0	0	0	0	10	10	10	10	10	9	8	8	10	9	10	9	1	10
2820	2356	B. cepacia F2-P2 ABIP2356	B. cepacia ABIP2356	B. cepacia ABIP2356	100	1	85	5.66667	2.16667	10.8889	12.3333	0	0	0	1	1	1	8.5	8.5	8.5	6	6	5	2.5	2	2	12	11	9.66667	12	12	13	10	3	0	0	10	0	0	0	10	0	0	0	10	100
				Strain	% Galleria dead at 72 hrs	37°C	Swimming diameter (mm)	CAS halo (mm)	Protease halo (mm)	Anti-fungal ZOI (mm)	Antibac-terial halo (mm)	rep1	rep2	rep3	rep 1	rep2	rep3	rep1	rep2	rep3	rep1	rep2	rep3	rep1	rep2	rep3	rep1	rep2	rep3	rep1	rep2	rep3	0 hpi	24 hpi	48 hpi	72 hpi	0 hpi	24 hpi	48 hpi	72 hpi	0 hpi	24 hpi	48 hpi	72 hpi

## Sheet: prn
		Galleria live count
		0	24	48	72
	sacchari/pBBR 1	10	10	10	7				0	24	48	72
	sacchari/pBBR 2	10	10	10	9			P. sacchari/pBBR	100	100	100	86.6667
	sacchari/pBBR 3	10	10	10	10			SD	0	0	0	15.2753
	sacchari/prn 1	10	10	10	7			P. sacchari/prn	100	100	100	83.3333
	sacchari/prn 2	10	10	10	10			SD	0	0	0	15.2753
	sacchari/prn 3	10	10	10	8
								P. tuberum/pBBR	100	100	96.6667	96.6667
	Mg	10	10	10	10				0	0	5.7735	5.7735
								P. tuberum/prn	100	96.6667	96.6667	93.3333
									0	5.7735	5.7735	5.7735
	tuberum/pBBR 1	10	10	9	9
	tuberum/pBBR 2	10	10	10	10
	tuberum/pBBR 3	10	10	10	10
	tuberum/prn 1	10	10	10	10
	tuberum/prn 2	10	10	10	9
	tuberum/prn 3	10	9	9	9
			Galleria survival (%) at time shown
			0	24	48	72
		P. sacchari/pBBR	100	100	100	86.6667
		SD	0	0	0	15.2753
		P. sacchari/prn	100	100	100	83.3333
		SD	0	0	0	15.2753
		P. tuberum/pBBR	100	100	96.6667	96.6667
		SD	0	0	5.7735	5.7735
		P. tuberum/prn	100	96.6667	96.6667	93.3333
		SD	0	5.7735	5.7735	5.7735

## Sheet: Figure 4
		Figure 4b
	wildtype		with orb
	0.246	0.29	0.575	0.68
	0.38	0.5	0.97	0.98
	Galleria Survival
		P. sacchari/pBBR1MCS			P. sacchari/orb			P. tuberum/pBBR1MCS			P. tuberum/orb
	0	10	10	10	10	10	10	10	10	10	10	10	10
	24	10	10	10	8	9	9	10	10	10	10	10	10
	48	9	8	9	2	1	2	10	10	10	7	7	9
	72	7	7	8	0	0	0	6	8	9	6	7	7

## Sheet: PCAinput
Strain	P. tuberum LMG21444	P. bryophila 1S18	P. megapolitana A10	P. megapolitana LMG23650	P. phytofirmans PsJN	P. terricola LMG20594	P. fungorum LMG16226	P. fungorum LMG18809	P. fungorum LMG19511	P. fungorum LMG16225	P. graminis C4D1M	P. phenazinium S18	P. caribensis LMG18531	P. caribensis ABIP1334	P. caribensis ABIP462	P. caribensis ABIP477	P. caribensis ABIP478	P. caribensis ABIP638	P. hospita LMG20598	P. sabiae BR3407	P. sabiae ABIP445	P. sabiae ABIP630	P. phymatum STM815	P. tropica LMG22274	P. tropica ABIP659	P. tropica ABIP2222	P. nodosa LMG23741	P. sacchari LMG19450	P. sacchari ABIP2689	P. unamae MTI-641	P. unamae ABIP457	P. kururiensis M130	P. kururiensis KP23	P. kururiensis ABIP2636	P. kururiensis-like HAMBI_2494	C. cordobensis LMG27620	C. zhejiangensis OP-1	C. insecticola RPE64	C. grimmiae LMG27580	C. sordidicola LMG22029	B. cepacia ATCC25416	B. cepacia ABIP2356	B. cepacia ABIP441	Bcc cepacia-like ABIP2227	Bcc cepacia-like ABIP2230	Bcc cepacia-like ABIP2232	Bcc cepacia-like ABIP438	Bcc cepacia-likes ABIP449	B. orbicola ABIP443
category	LOW	MODERATE	LOW	LOW	MODERATE	MODERATE	MODERATE	MODERATE	MODERATE	MODERATE	MODERATE	MODERATE	MODERATE	MODERATE	MODERATE	MODERATE	MODERATE	MODERATE	LOW	LOW	MODERATE	MODERATE	LOW	V. HIGH	LOW	V. HIGH	LOW	MODERATE	LOW	MODERATE	MODERATE	LOW	LOW	V. HIGH	MODERATE	LOW	LOW	MODERATE	LOW	LOW	V. HIGH	V. HIGH	V. HIGH	V. HIGH	V. HIGH	V. HIGH	V. HIGH	V. HIGH	V. HIGH
Genus	Paraburkholderia	Paraburkholderia	Paraburkholderia	Paraburkholderia	Paraburkholderia	Paraburkholderia	Paraburkholderia	Paraburkholderia	Paraburkholderia	Paraburkholderia	Paraburkholderia	Paraburkholderia	Paraburkholderia	Paraburkholderia	Paraburkholderia	Paraburkholderia	Paraburkholderia	Paraburkholderia	Paraburkholderia	Paraburkholderia	Paraburkholderia	Paraburkholderia	Paraburkholderia	Paraburkholderia	Paraburkholderia	Paraburkholderia	Paraburkholderia	Paraburkholderia	Paraburkholderia	Paraburkholderia	Paraburkholderia	Paraburkholderia	Paraburkholderia	Paraburkholderia	Paraburkholderia	Caballeronia	Caballeronia	Caballeronia	Caballeronia	Caballeronia	Burkholderia	Burkholderia	Burkholderia	Burkholderia	Burkholderia	Burkholderia	Burkholderia	Burkholderia	Burkholderia
37°C	0	0	0	0	0	1	1	0	1	1	1	1	1	1	1	0	1	1	0	0	0	0	1	1	0	1	0	1	1	1	1	1	1	1	1	1	1	1	1	0	1	1	1	1	1	1	1	1	1
Swimming diameter (mm)	0	85	0	0	85	77.3333	85	85	85	85	85	0	85	85	85	85	85	76.3333	27.6667	85	85	85	74	52	60	42	25	68.3333	84.6667	43	29	54.6667	72.6667	78.3333	29.3333	85	50	77	85	0	85	85	85	85	85	85	85	85	85
CAS halo (mm)	0	3	0.5	1	3.66667	1	3	2.66667	2	2.33333	2	7	1	1	0.5	0	0.5	1	0	1	2	2.33333	1	1	1	1.66667	1	0	0	0.5	0.5	0.5	2	0	0.5	1	2.33333	2.33333	2	0.5	9.66667	5.66667	10	8.66667	5.33333	7	7.33333	9	3
Protease halo (mm)	0	0	0	0	0	0	0	0	0	0	0	0	0	0	0	0	0	0	0	0	0	0	0	0	0	0	0	0	0	0	0	0	0	0	0	0	0	0	0	0	0	2.16667	1.16667	2.16667	2.16667	2	2.16667	1.5	2.16667
Anti-fungal ZOI (mm)	0	7.55556	4.88889	0.222222	0	0	0	0	0	0	0	1.16667	0	0	0	0	0	0	0	0	0	0	0	0	0	0	0	0	0	0	0	0	0	0	0	0	0	0	0	0	7.44444	10.8889	7.33333	9.66667	13.2222	8.22222	7.11111	9.33333	8.33333
Antibac-terial halo (mm)	0	4.33333	0	0	0	0	0	0	0	0	0	0	0	0	0	0	0	0	0	0	0	0	0	0	0	0	0	0	0	0	0	0	0	0	0	0	0	0	0	0	8.33333	12.3333	13	0	10.6667	0	0	0	0
oxalate degra-dation	1	1	1	1	1	1	1	1	1	1	1	0	1	1	1	1	1	1	1	1	1	1	1	1	1	1	1	1	1	1	1	1	1	1	1	1	1	1	1	1	0	0	0	0	0	0	0	0	0
[truncated: 27 more columns]

## Sheet: PCAloadings
	PC1	PC2	PC3	PC4	PC5	PC6	PC7
37°C	0.287641	-0.545697	0.335528	-0.653282	0.263665	-0.00367815	0.102905
Swimming diameter (mm)	0.299067	-0.472646	0.389141	0.730028	9.24104e-05	0.0466887	0.0247662
CAS halo (mm)	0.42649	-0.0243442	-0.456031	0.0258078	0.2852	0.619558	-0.379068
Protease halo (mm)	0.405065	0.376393	0.28106	-0.114632	-0.470189	0.433136	0.439808
Antifungal ZOI (mm)	0.433475	0.101794	-0.419457	0.11861	0.335221	-0.410451	0.575223
Antibacterial halo (mm)	0.302827	0.557098	0.477852	0.0113222	0.391202	-0.253902	-0.389822
oxalate degradation	-0.449718	0.125841	0.211527	0.110811	0.602206	0.439787	0.41089

## Sheet: PCAscores
	PC1	PC2	PC3	PC4	PC5	PC6	PC7
P. tuberum LMG21444	-2.86924	2.20087	-1.09692	-0.745091	-0.377903	-0.216828	0.0307658
P. bryophila 1S18	-0.163199	1.45266	-0.486411	2.01264	1.07254	-0.453256	0.290927
P. megapolitana A10	-2.25572	2.32142	-1.69879	-0.594389	0.0881239	-0.604402	0.666359
P. megapolitana LMG23650	-2.6841	2.1973	-1.29245	-0.728778	-0.25159	-0.0054129	-0.0806588
P. phytofirmans PsJN	-1.25818	0.555739	-0.402669	1.77955	0.0179316	0.80156	-0.410498
P. terricola LMG20594	-1.06256	-0.6363	0.775168	-0.101592	0.388235	0.152921	0.221179
P. fungorum LMG16226	-0.648233	-0.800101	0.550232	0.142495	0.603805	0.63552	-0.0576861
P. fungorum LMG18809	-1.41934	0.564939	-0.230344	1.7698	-0.0898394	0.567442	-0.267256
P. fungorum LMG19511	-0.809395	-0.790902	0.722556	0.132743	0.496034	0.401402	0.0855559
P. fungorum LMG16225	-0.756212	-0.793938	0.665689	0.135961	0.531598	0.478661	0.038286
P. graminis C4D1M	-0.809395	-0.790902	0.722556	0.132743	0.496034	0.401402	0.0855559
P. phenazinium S18	-0.000930431	0.55405	-2.00998	-2.49292	-0.0649377	0.417098	-1.36337
P. caribensis LMG18531	-0.970557	-0.781703	0.894881	0.122991	0.388263	0.167284	0.228798
P. caribensis ABIP1334	-0.970557	-0.781703	0.894881	0.122991	0.388263	0.167284	0.228798
P. caribensis ABIP462	-1.05114	-0.777103	0.981043	0.118115	0.334377	0.0502251	0.300419
P. caribensis ABIP477	-1.84964	0.5895	0.229762	1.74376	-0.377588	-0.0576537	0.1152
P. caribensis ABIP478	-1.05114	-0.777103	0.981043	0.118115	0.334377	0.0502251	0.300419
P. caribensis ABIP638	-1.07456	-0.617343	0.75956	-0.130872	0.388231	0.151048	0.220186
P. hospita LMG20598	-2.53733	1.67632	-0.665045	0.0651039	-0.377801	-0.165012	0.0582517
P. sabiae BR3407	-1.68848	0.580301	0.0574377	1.75352	-0.269817	0.176464	-0.0280417
P. sabiae ABIP445	-1.52732	0.571102	-0.114887	1.76327	-0.162046	0.410582	-0.171284
P. sabiae ABIP630	-1.47413	0.568066	-0.171754	1.76649	-0.126482	0.487841	-0.218554
P. phymatum STM815	-1.1025	-0.573173	0.723193	-0.199096	0.388222	0.146685	0.217871
P. tropica LMG22274	-1.3664	-0.156112	0.379816	-0.84327	0.388141	0.105487	0.196017
P. tropica ABIP659	-1.98836	1.05423	-0.332763	1.0215	-0.26991	0.129649	-0.0528754
P. tropica ABIP2222	-1.37837	0.0272979	0.108279	-1.12954	0.46031	0.24362	0.0901118
P. nodosa LMG23741	-2.40819	1.71774	-0.879043	-0.00332322	-0.270039	0.0641063	-0.0876425
P. sacchari LMG19450	-1.33168	-0.456485	0.80702	-0.37487	0.28043	-0.0980508	0.355481
P. sacchari ABIP2689	-1.13568	-0.766248	1.06206	0.103576	0.280491	-0.067452	0.371712
P. unamae MTI-641	-1.55494	0.0191036	0.325507	-1.11167	0.334222	-0.0284256	0.258698
P. unamae ABIP457	-1.72287	0.284506	0.106994	-1.5216	0.33417	-0.0546425	0.244791
P. kururiensis M130	-1.41495	-0.202128	0.507652	-0.769967	0.334265	-0.00657196	0.270291
P. kururiensis KP23	-0.957296	-0.557159	0.53011	-0.228287	0.495988	0.378313	0.0733079
P. kururiensis ABIP2636	-1.21173	-0.646059	0.9631	-0.0820634	0.280467	-0.0793245	0.365414
P. kururiensis-like HAMBI_2494	-1.71891	0.27825	0.112145	-1.51194	0.334171	-0.0540245	0.245119
C. cordobensis LMG27620	-0.970557	-0.781703	0.894881	0.122991	0.388263	0.167284	0.228798
C. zhejiangensis OP-1	-1.17605	-0.130432	0.119409	-0.888861	0.531469	0.413119	0.0035189
C. insecticola RPE64	-0.852174	-0.642279	0.540825	-0.098284	0.531569	0.46368	0.0303393
C. grimmiae LMG27580	-0.809395	-0.790902	0.722556	0.132743	0.496034	0.401402	0.0855559
C. sordidicola LMG22029	-2.78866	2.19627	-1.18308	-0.740215	-0.324018	-0.0997686	-0.0408552
B. cepacia ATCC25416	2.86147	0.419995	-0.654057	0.236211	1.69353	-0.0570349	-1.69323
B. cepacia ABIP2356	4.0127	2.18324	0.966164	0.010444	0.763812	-0.499231	0.0894701
B. cepacia ABIP441	3.88822	1.70212	0.345931	0.0882082	1.5784	0.305578	-1.65638
Bcc cepacia-like ABIP2227	3.28393	0.138881	-1.12525	-0.0370345	-0.409973	1.23395	0.872658
Bcc cepacia-like ABIP2230	4.06654	1.97869	0.549738	0.0711792	0.735836	-0.697449	0.662198
Bcc cepacia-like ABIP2232	2.77295	0.039261	-0.742698	-0.0728453	-0.614882	0.902996	0.811174
Bcc cepacia-like ABIP438	2.78897	0.0856894	-0.624354	-0.126445	-0.77015	1.18442	0.694364
Bcc cepacia-likes ABIP449	2.96977	-0.179766	-1.37544	0.049515	-0.0196738	0.993118	0.417597
B. orbicola ABIP443	2.2241	0.156746	-0.00685101	-0.13229	-1.13397	0.0447841	1.49104
B. orbicola ABIP444	2.72843	-0.185018	-1.24299	0.110151	-0.00493687	0.151616	0.949607
B. cenocepacia H111	2.52135	0.0460938	-0.245309	-0.266588	-1.14096	1.85595	0.0809477
Bcc latens-like ABIP2472	0.976475	-0.849029	-0.216561	-0.118466	-0.557117	0.726459	-1.03728
B. diffusa ABIP447	1.3389	-0.300847	0.412834	-0.294662	-1.36996	1.03183	-0.220519
B. vietnamiensis ABIP1335	1.36355	-0.866715	-0.978886	0.170327	0.241378	-0.651355	0.0107891
B. vietnamiensis LMG10929	1.37968	-0.878453	-0.999896	0.163406	0.248287	-0.539009	-0.0856531
B. vietnamiensis ABIP434	1.36537	-0.729587	-1.02596	0.158765	0.295696	-1.33422	0.649407
B. vietnamiensis ABIP2229	0.90042	-0.896909	-0.503382	0.100959	-0.0886223	-0.858642	-0.00742839
B. vietnamiensis ABIP436	1.3265	-0.875417	-0.943029	0.160188	0.212722	-0.616268	-0.0383832
B. vietnamiensis P13-NS	1.70664	-0.801673	-1.31628	0.25287	0.501134	-0.8486	0.34822
B. vietnamiensis ABIP670	1.25236	-0.782742	-0.832972	0.220271	0.194843	-1.45099	0.698859
B. vietnamiensis ABIP2221	1.54869	-0.870284	-1.17441	0.18664	0.367691	-0.43994	-0.100635
B. vietnamiensis ABIP2300	1.4235	-0.852639	-1.03689	0.186729	0.287734	-0.708113	0.0903326
Bcc multivorans-like ABIP2354	0.729991	-1.07807	-0.387588	-0.0487123	-0.271004	0.462894	-1.3049
Bcc multivorans-like P2-7 PCAT	-0.23698	-1.02287	0.64636	-0.107226	-0.917631	-0.941815	-0.445449
Bcc multivorans-like ABIP2352	0.255988	-0.564796	0.988414	-0.246734	-1.48986	-0.414683	0.0898025
Bcc multivorans-like P2-6 PCAT	-0.23698	-1.02287	0.64636	-0.107226	-0.917631	-0.941815	-0.445449
Bcc multivorans-like ABIP2353	1.04588	0.434789	1.72952	-0.321157	-1.32973	-0.262235	-0.111108
Bcc multivorans-like ABIP2355	-0.23698	-1.02287	0.64636	-0.107226	-0.917631	-0.941815	-0.445449
B. thailandensis E264	4.15332	4.23398	4.26388	-0.465293	-0.415002	-0.540328	-0.182392
B. plantarii ATCC43733	1.33104	-0.703197	-0.537878	0.0242305	-0.260498	-0.123605	-0.0918237
B. glumae LMG2196	0.193322	-1.04743	0.186253	-0.0811872	-0.629882	-0.316719	-0.827906
B. glumae LMG10906	0.169148	-0.963397	0.35986	-0.111438	-0.799367	-0.383966	-0.640941
B. glumae NCPPB3923	0.46085	-1.0627	-0.0998057	-0.0649985	-0.450982	0.0719167	-1.06569
B. gladiolii ATCC10248	0.456115	-0.938676	-0.051667	0.0250656	-0.409794	-0.952273	-0.122074
T. caryophylli LMG2155	-0.614429	-0.0481524	-0.487588	-0.827124	0.949961	0.509558	0.172271
R. andropogonis ICMP2807	-1.35075	0.964724	-0.706148	0.557038	-1.57583	-0.994431	-0.735069

## Sheet: PCAprocessed
	P. tuberum LMG21444	P. bryophila 1S18	P. megapolitana A10	P. megapolitana LMG23650	P. phytofirmans PsJN	P. terricola LMG20594	P. fungorum LMG16226	P. fungorum LMG18809	P. fungorum LMG19511	P. fungorum LMG16225	P. graminis C4D1M	P. phenazinium S18	P. caribensis LMG18531	P. caribensis ABIP1334	P. caribensis ABIP462	P. caribensis ABIP477	P. caribensis ABIP478	P. caribensis ABIP638	P. hospita LMG20598	P. sabiae BR3407	P. sabiae ABIP445	P. sabiae ABIP630	P. phymatum STM815	P. tropica LMG22274	P. tropica ABIP659	P. tropica ABIP2222	P. nodosa LMG23741	P. sacchari LMG19450	P. sacchari ABIP2689	P. unamae MTI-641	P. unamae ABIP457	P. kururiensis M130	P. kururiensis KP23	P. kururiensis ABIP2636	P. kururiensis-like HAMBI_2494	C. cordobensis LMG27620	C. zhejiangensis OP-1	C. insecticola RPE64	C. grimmiae LMG27580	C. sordidicola LMG22029	B. cepacia ATCC25416	B. cepacia ABIP2356	B. cepacia ABIP441	Bcc cepacia-like ABIP2227	Bcc cepacia-like ABIP2230	Bcc cepacia-like ABIP2232	Bcc cepacia-like ABIP438	Bcc cepacia-likes ABIP449	B. orbicola ABIP443
37°C	-2.00329	-2.00329	-2.00329	-2.00329	-2.00329	0.492612	0.492612	-2.00329	0.492612	0.492612	0.492612	0.492612	0.492612	0.492612	0.492612	-2.00329	0.492612	0.492612	-2.00329	-2.00329	-2.00329	-2.00329	0.492612	0.492612	-2.00329	0.492612	-2.00329	0.492612	0.492612	0.492612	0.492612	0.492612	0.492612	0.492612	0.492612	0.492612	0.492612	0.492612	0.492612	-2.00329	0.492612	0.492612	0.492612	0.492612	0.492612	0.492612	0.492612	0.492612	0.492612
Swimming diameter (mm)	-2.87852	0.530741	-2.87852	-2.87852	0.530741	0.223106	0.530741	0.530741	0.530741	0.530741	0.530741	-2.87852	0.530741	0.530741	0.530741	0.530741	0.530741	0.182997	-1.7687	0.530741	0.530741	0.530741	0.0895432	-0.792853	-0.471982	-1.19394	-1.87579	-0.137874	0.517505	-1.15383	-1.71536	-0.685762	0.0361983	0.263215	-1.70212	0.530741	-0.873071	0.20987	0.530741	-2.87852	0.530741	0.530741	0.530741	0.530741	0.530741	0.530741	0.530741	0.530741	0.530741
CAS halo (mm)	-1.05006	0.0835809	-0.861117	-0.672178	0.33676	-0.672178	0.0835809	-0.0411192	-0.294298	-0.169598	-0.294298	1.5951	-0.672178	-0.672178	-0.861117	-1.05006	-0.861117	-0.672178	-1.05006	-0.672178	-0.294298	-0.169598	-0.672178	-0.672178	-0.672178	-0.418999	-0.672178	-1.05006	-1.05006	-0.861117	-0.861117	-0.861117	-0.294298	-1.05006	-0.861117	-0.672178	-0.169598	-0.169598	-0.294298	-0.861117	2.60404	1.09252	2.72874	2.22616	0.96404	1.5951	1.7198	2.35086	0.0835809
Protease halo (mm)	-0.459422	-0.459422	-0.459422	-0.459422	-0.459422	-0.459422	-0.459422	-0.459422	-0.459422	-0.459422	-0.459422	-0.459422	-0.459422	-0.459422	-0.459422	-0.459422	-0.459422	-0.459422	-0.459422	-0.459422	-0.459422	-0.459422	-0.459422	-0.459422	-0.459422	-0.459422	-0.459422	-0.459422	-0.459422	-0.459422	-0.459422	-0.459422	-0.459422	-0.459422	-0.459422	-0.459422	-0.459422	-0.459422	-0.459422	-0.459422	-0.459422	2.18149	0.964482	2.18149	2.18149	1.9746	2.18149	1.3661	2.18149
Anti-fungal ZOI (mm)	-0.667959	1.2328	0.561501	-0.612646	-0.667959	-0.667959	-0.667959	-0.667959	-0.667959	-0.667959	-0.667959	-0.373794	-0.667959	-0.667959	-0.667959	-0.667959	-0.667959	-0.667959	-0.667959	-0.667959	-0.667959	-0.667959	-0.667959	-0.667959	-0.667959	-0.667959	-0.667959	-0.667959	-0.667959	-0.667959	-0.667959	-0.667959	-0.667959	-0.667959	-0.667959	-0.667959	-0.667959	-0.667959	-0.667959	-0.667959	1.20263	2.07004	1.17497	1.76331	2.65586	1.39874	1.11966	1.67782	1.4264
Antibac-terial halo (mm)	-0.280157	0.971461	-0.280157	-0.280157	-0.280157	-0.280157	-0.280157	-0.280157	-0.280157	-0.280157	-0.280157	-0.280157	-0.280157	-0.280157	-0.280157	-0.280157	-0.280157	-0.280157	-0.280157	-0.280157	-0.280157	-0.280157	-0.280157	-0.280157	-0.280157	-0.280157	-0.280157	-0.280157	-0.280157	-0.280157	-0.280157	-0.280157	-0.280157	-0.280157	-0.280157	-0.280157	-0.280157	-0.280157	-0.280157	-0.280157	2.12769	3.28392	3.47759	-0.280157	2.80408	-0.280157	-0.280157	-0.280157	-0.280157
oxalate degra-dation	0.942421	0.942421	0.942421	0.942421	0.942421	0.942421	0.942421	0.942421	0.942421	0.942421	0.942421	-1.04713	0.942421	0.942421	0.942421	0.942421	0.942421	0.942421	0.942421	0.942421	0.942421	0.942421	0.942421	0.942421	0.942421	0.942421	0.942421	0.942421	0.942421	0.942421	0.942421	0.942421	0.942421	0.942421	0.942421	0.942421	0.942421	0.942421	0.942421	0.942421	-1.04713	-1.04713	-1.04713	-1.04713	-1.04713	-1.04713	-1.04713	-1.04713	-1.04713
[truncated: 27 more columns]

## Sheet: PCAVartable
	PC1	PC2	PC3	PC4	PC5	PC6	PC7
Individual	0.467121	0.167367	0.12714	0.0831125	0.0593985	0.0528388	0.0430219
Cumulative	0.467121	0.634489	0.761628	0.844741	0.904139	0.956978	1
